# Supplementary material for: Study of the Chemical Vapor Deposition of Nano-Sized Carbon Phases on {001} Silicon
Source: Materials (Basel). 2023 Nov 16;16(22):7190. doi: 10.3390/ma16227190 (PMC10672876; doi:10.3390/ma16227190)
Supplement: Supplementary file 1 [file materials-16-07190-s001.zip]

Archive with 1 entries (1 files):
- materials-2705275-supplementary.pdf
